# Supplementary material for: Magnolol Induces the Extrinsic/Intrinsic Apoptosis Pathways and Inhibits STAT3 Signaling-Mediated Invasion of Glioblastoma Cells
Source: Life (Basel). 2021 Dec 14;11(12):1399. doi: 10.3390/life11121399 (PMC8706091; doi:10.3390/life11121399)
Supplement: Supplementary file 1 [file life-11-01399-s001.zip]

Archive with 1 entries (1 files):
- life-1470377-supplementary.pdf
